# Supplementary material for: Adsorption-Enhanced Ceramic Membrane Filtration Using Fenton Oxidation for Advanced Treatment of Refinery Wastewater: Treatment Efficiency and Membrane-Fouling Control
Source: Membranes (Basel). 2021 Aug 25;11(9):651. doi: 10.3390/membranes11090651 (PMC8467550; doi:10.3390/membranes11090651)
Supplement: Supplementary file 1 [file membranes-11-00651-s001.zip]

Archive with 1 entries (1 files):
- membranes-1291726-supplementary.pdf
